# Supplementary material for: Increasing Fruit and Vegetable Variety over Time Is Associated with Lower 15-Year Healthcare Costs: Results from the Australian Longitudinal Study on Women’s Health
Source: Nutrients. 2021 Aug 18;13(8):2829. doi: 10.3390/nu13082829 (PMC8398554; doi:10.3390/nu13082829)
Supplement: Supplementary file 1 [file nutrients-13-02829-s001.zip]

Archive with 1 entries (1 files):
- nutrients-1300018-supplementary.pdf
